# Supplementary material for: An Impact of Prolonged Electrolysis on the Electrochemical Performance and Surface Characteristics of NiFe-Modified Graphite Electrodes for Alkaline Water Electrolysis
Source: Molecules. 2024 Dec 10;29(24):5820. doi: 10.3390/molecules29245820 (PMC11676974; doi:10.3390/molecules29245820)
Supplement: Supplementary file 1 [file molecules-29-05820-s001.zip]

Archive with 1 entries (1 files):
- molecules-3325235-supplementary.pdf
